# Supplementary material for: How do postnatal care guidelines in Australia compare to international standards? A scoping review and comparative analysis
Source: BMC Pregnancy Childbirth. 2024 Feb 9;24:121. doi: 10.1186/s12884-024-06295-4 (PMC10854083; doi:10.1186/s12884-024-06295-4)
Supplement: Supplementary file 5 — Supplementary Material 5 [file 12884_2024_6295_MOESM5_ESM.xlsx]

## Sheet: AGREE II combined
Quality appraisal of Australia's postnatal guidelines using the AGREE II tool
Legend: Domain scores in rows 5-10 are shown as percentages. Overall guideline assessment by authors in rows 11 and 12 are rated on a scale from 1 (lowest quality) to 7 (highest quality). Recommended for use by author in rows 13 and 14 has the categories: yes, yes with modifications, and no. See cell A17 for further information about scoring procedures.		Guideline name, year of publication
		National midwifery guidelines for consultation and referral, 2021	National Framework for Neonatal Hearing Screening, 2013	National Framework for Universal Child and Family Health Services	BFHI Australia: Maternity Facility Handbook (revised 2021)	Maternal and child health program standards	Maternal and child health service practice guidelines 2009	Infant Feeding Guidelines Information for Health Workers	Perineal care	Newborn baby assessment (routine)	Establishing breastfeeding	Neonatal jaundice	Maternity Shared Care Operational Framework	Audiology Diagnostic Assessment Protocol	Guidelines for preventive activities in general practice	South Australian Perinatal Practice Guidelines – Anxiety and Depression in the Perinatal Period	South Australian Perinatal Practice Guidelines – Bladder management for intrapartum and postnatal women	South Australian Perinatal Practice Guidelines – Breastfeeding	Expressed breast milk safe management and administration in SA 2018	South Australian GP Obstetric Shared Care Protocols - Clinical Directive	South Australian Perinatal Practice Guidelines – Neonatal Hip Screening and Management of Developmental Dysplasia of the Hip	South Australian Perinatal Practice Guidelines – Neonatal Jaundice	South Australian Perinatal Practice Guidelines – Newborn Hearing Screening	South Australian Perinatal Practice Guidelines – Perineal Care and Repair	South Australian Perinatal Practice Guideline - Postnatal Care: Routine care of the well woman and neonate	Best Practice Statement: Mental Health Care in the Perinatal Period	Perinatal and Infant Mental Health Model of Care – a framework	Perinatal mental health and psychosocial assessment	Mental Health Care in the Perinatal Period Australian Clinical Practice Guideline	Australian Dietary Guidelines	South Australian Perinatal Practice Guideline - Third and fourth degree tear management	National guide to a preventive health assessment for Aboriginal and Torres Strait Islander people	Average domain scores across guidelines
Domain name	Number of items in domain	Domain scores (%)
Domain 1. Scope and purpose	3	88.8889	94.4444	72.2222	97.2222	91.6667	61.1111	100	91.6667	75	94.4444	97.2222	100	88.8889	88.8889	80.5556	80.5556	69.4444	69.4444	83.3333	86.1111	86.1111	88.8889	83.3333	86.1111	91.6667	86.1111	77.7778	100	97.2222	80.5556	97.2222	86.6487
Domain 2. Stakeholder involvement	3	77.7778	63.8889	75	25	86.1111	13.8889	94.4444	69.4444	55.5556	66.6667	91.6667	94.4444	50	63.8889	36.1111	36.1111	27.7778	66.6667	61.1111	41.6667	41.6667	38.8889	44.4444	36.1111	44.4444	91.6667	50	100	97.2222	27.7778	61.1111	59.0502
Domain 3. Rigour of development	8	28.125	26.0417	28.125	33.3333	18.75	14.5833	84.375	77.0833	54.1667	75	76.0417	57.2917	22.9167	56.25	15.625	12.5	26.0417	16.6667	14.5833	27.0833	21.875	22.9167	35.4167	22.9167	51.0417	37.5	22.9167	96.875	90.625	12.5	81.25	40.6586
Domain 4. Clarity of presentation	3	91.6667	88.8889	33.3333	97.2222	66.6667	80.5556	100	94.4444	83.3333	94.4444	88.8889	58.3333	83.3333	69.4444	88.8889	91.6667	86.1111	75	63.8889	72.2222	94.4444	80.5556	86.1111	80.5556	83.3333	91.6667	86.1111	100	94.4444	66.6667	86.1111	82.5269
Domain 5. Applicability	4	35.4167	64.5833	62.5	68.75	50	33.3333	50	68.75	54.1667	68.75	62.5	79.1667	52.0833	52.0833	35.4167	33.3333	29.1667	41.6667	27.0833	43.75	43.75	83.3333	25	31.25	58.3333	62.5	64.5833	85.4167	58.3333	20.8333	60.4167	51.8145
Domain 6. Editorial independence	2	0	0	0	0	0	0	54.1667	62.5	66.6667	66.6667	45.8333	66.6667	0	45.8333	0	0	0	0	0	0	0	0	4.16667	0	62.5	0	0	100	62.5	0	100	23.7903
Overall guideline assessment AB (Rated from 1 (lowest quality) to 7 (highest quality))	N/A	4	5	4	5	4	4	6	6	6	6	5	5	4	5	3	3	4	4	4	4	4	4	4	4	5	5	5	7	6	3	6
Overall guideline assessment AT (Rated from 1 (lowest quality) to 7 (highest quality))	N/A	5	4	4	5	5	2	7	7	7	7	7	7	5	4	5	5	5	4	5	4	5	4	4	6	5	7	5	7	7	3	4
Recommended for use author AB?	N/A	Yes, with modifications (specify)	Yes, with modifications (specify)	Yes, with modifications (specify)	Yes	Yes, with modifications (specify)	Yes, with modifications (specify)	Yes, with modifications (specify)	Yes	Yes	Yes	Yes	Yes	Yes, with modifications (specify)	Yes	Yes, with modifications (specify)	Yes, with modifications (specify)	Yes, with modifications (specify)	Yes, with modifications (specify)	Yes, with modifications (specify)	Yes, with modifications (specify)	Yes, with modifications (specify)	Yes, with modifications (specify)	Yes, with modifications (specify)	Yes, with modifications (specify)	Yes, with modifications (specify)	Yes, with modifications (specify)	Yes, with modifications (specify)	Yes	Yes	Yes, with modifications (specify)	Yes
Recommended for use author AT?	N/A	Yes	Yes, with modifications (specify)	Yes	Yes, with modifications (specify)	Yes	Yes	Yes	Yes, with modifications (specify)	Yes	Yes	Yes	Yes, with modifications (specify)	Yes, with modifications (specify)	Yes, with modifications (specify)	Yes	Yes	Yes	Yes, with modifications (specify)	Yes	Yes, with modifications (specify)	Yes	Yes	Yes	Yes	Yes	Yes, with modifications (specify)	Yes, with modifications (specify)	Yes	Yes	Yes, with modifications (specify)	Yes, with modifications (specify)
Scoring procedures for the AGREE II tool A quality score is calculated for each of the six AGREE II domains. The six domain scores are independent and should not be aggregated into a single quality score. i) Calculating Domain Scores Domain scores are calculated by summing up all the scores of the individual items in a domain and by scaling the total as a percentage of the maximum possible score …

## Sheet: AGREE II AB
Author AB's AGREE II domain item scores Legend: Each item scored on a scale of 1 (guideline does not contain the relevant information) to 7 (guideline contains all components of the relevant information). The second column for each guideline includes the page number(s) of the guideline where information relevant to that item was found as well as any additional comments from the author pertaining …
Guideline Name Guidelines shaded red have supplementary material considered during AGREE II appraisal	National midwifery guidelines for consultation and referral	Leave blank	National Framework for Neonatal Hearing Screening	Leave blank	National Framework for Universal Child and Family Health Services	Leave blank	BFHI Australia: Maternity Facility Handbook (revised 2021)	Leave blank	Maternal and child health program standards	Leave blank	Maternal and child health service practice guidelines 2009	Leave blank	Infant Feeding Guidelines Information for Health Workers	Leave blank	Perineal care	Leave blank	Newborn baby assessment (routine)	Leave blank	Establishing breastfeeding	Leave blank	Neonatal jaundice	Leave blank	Maternity Shared Care Operational Framework	Leave blank	Audiology Diagnostic Assessment Protocol	Leave blank	Guidelines for preventive activities in general practice	Leave blank	South Australian Perinatal Practice Guidelines – Anxiety and Depression in the Perinatal Period	Leave blank	South Australian Perinatal Practice Guidelines – Bladder management for intrapartum and postnatal women	Leave blank	South Australian Perinatal Practice Guidelines – Breastfeeding	Leave blank	Expressed breast milk safe management and administration in SA 2018	Leave blank	South Australian GP Obstetric Shared Care Protocols - Clinical Directive	Leave blank	South Australian Perinatal Practice Guidelines – Neonatal Hip Screening and Management of Developmental Dysplasia of the Hip	Leave blank	South Australian Perinatal Practice Guidelines – Neonatal Jaundice	Leave blank	South Australian Perinatal Practice Guidelines – Newborn Hearing Screening	Leave blank	South Australian Perinatal Practice Guidelines – Perineal Care and Repair	Leave blank	South Australian Perinatal Practice Guideline - Postnatal Care: Routine care of the well woman and neonate	Leave blank	Best Practice Statement: Mental Health Care in the Perinatal Period
Publication year	2021		2013		2011		2021		2019		2019		2012		2020		2021		2021		2019		2021		2018		2021		2019		2018		2019		2018		2020		2017		2021		2022		2021		2021		2021
Domain 1. Scope and purpose
1. The overall objective(s) of the guideline is (are) specifically described.	6	4, 8, 14	7	4,5, 8	7	13-15	7	4	6	10	5	5 Introduces KAS framework but does not actually state this is a guideline about how to implement the KAS framework	7	8	5	8, S4 (would prefer objective to be clearer in actual guideline)	4	9, S6	5	6, S5 (clear in supplementary material less so in actual guideline)	6	7, S6 (very clear in sup material, less so in intro of guideline)	7	5	7	2, 9	6	5	7	1 and 4	5	1 (clear purpose but not what the benefits are)	7	1	6	3	6	2	7	1	7	1	7	1	6	1,6	7	1	7
2. The health question(s) covered by the guideline is (are) specifically described.	5	8, 14	5	5,8 - in particular the dot points (not phrased as questions)	4	Background section - no clear questions but does identify target population, interventions, ideal outcomes, healthcare setting.	6	7 (not phrased as questions but population, intervention, outcomes, setting, clearly stated in purpose of document)	5	7, 10 The key elements listed on page 10 could be considered the interventions being considered, other elements (population, outcomes, setting are well described in background section).	4	5, 8-9	7	bv	7	S5	7	S6	7	S5,	7	S6	7	S4	5	10 (not addressed as questions but very clear population, intervention and outcomes)	5	Not addressed as questions, how to use preventive measures to improve Aus health. Different population groups, interventions, outcomes throughout	3	1, 4 (not phrased as questions, relatively clear population and interventions but not outcomes)	4	5 (not addressed as questions but population, intervention, outcome relatively clear)	3	Not addressed as questions (although population, intervention breastfeeding, outcome, breastfeeding rates, setting public health settings noted)	3	Not addressed as questions, the population, intervention, outcome and setting is clear.	4	Not addressed as questions, clear population, intervention, setting (outcome less obvious)	4	Not addressed as questions, clear population, intervention, outcome and setting	4	1, 11 (not explained as questions but population, interventions, outcome, setting are relatively clear)	4	Not addressed as questions, clear population, intervention, outcomes	4	1 (not explained as questions but population, interventions, outcome, setting are relatively clear)	4	Not posed as questions, clear population, interventions, outcomes, settings	5
3. The population (patients, public, etc.) to whom the guideline is meant to apply is specifically described.	7	4, 14	7	6,8,9	5	16	7	7	7	7,8	5	5-7 (children and parents - age range in table, does not talk about if all Victorian children eligible)	7	8	6	8, S4	5	S6 (but not clearly stated in actual guideline)	7	3, 6, S5	7	3, S6	7	S4	5	Not clearly described at start of document. Various testing pathways describe newborn population it applies to.	6	5 (general low risk population)	6	1 and 4	6	1 (intrapartum and postpartum women, more specifics in tables)	6	1	6	4,5	6	5 (low risk women who wish to have a shared care arrangement)	6	2 (all newborns, would be good to hear if prematurity has an effect on timing of tests)	7	2 and througout	7	2, 7	6	6	7	1	6
Domain 2. Stakeholder involvement
4. The guideline development group includes individuals from all relevant professional groups.	6	6-7, 10-11	6	7, 9 - Gov in collaboration and partnership with specialists in the field of paediatric hearing 35 - Working group listed, only some have their actual role in framework development listed.	6	52-53 (remaote areas and Indigenous groups not well represented)	1	Not addressed	7	53, 54	1	Not addressed	5	iv, 101,102 (not a huge list of people involved - I imagine there were more. Would like to see more people who may use the guideline involved, lactation consultants, midwives etc.)	6	39	5	25 Description of roles in guideline development missing. Unsure if a methodological expert included.	6	31	6	40	7	13	3	4 (list of names but no roles, occupations)	6	354-356	2	1 and 10	2	12 (list of names, no roles described, occupation etc)	2	25 (list of names, no roles described, occupation etc).	6	14	5	34	2	7 (list of names, not roles or occupations)	2	17 (list of names but no roles, occupations)	2	24 (list of names but no roles, occupations)	3	19 (list of names, includes clinicians and other stakeholders but no specifics of roles, expertise)	2	15 (list of names, no occupations or roles in guideline production explained)	4
5. The views and preferences of the target population (patients, public, etc.) have been sought.	4	6,11 (consumer orgnaisation feedback)	2	9 - mentions consultation and that more consultation should be done but no mention of how.	4	52-53 (consumer groups wanted more participation earlier in the process)	1	Not addressed	4	54 (consultation with key stakeholders including mothers who have accessed service - but no info of how this consultation infomred standards)	1	Not addressed	7	Pub con. 1	4	39, S6 (how consultation took place and informed recommendations not included)	3	S8 Consumer representative included in review process, no further information.	4	S7 (consumer representative but no information about how this was incorporated)	5	40, S8	5	13, S6	1	Not addressed	1	Not addressed	1	Unlcear if other stakeholders (pg 10) are target population.	2	12 (other stakeholders mentioned but unclear)	1	Not addressed.	4	14 (consumer representative but no information about how involved)	1	Not addressed	2	7 (other stakeholders mentioned but unclear of their role)	2	17 (other stakeholders mentioned but unclear)	2	24 (other stakeholders mentioned but unclear)	2	19 (other stakeholders mentioned but unclear)	2	15 (other stakeholders mentioned but unclear)	1
6. The target users of the guideline are clearly defined.	7	4	7	10 - These services should be provided by professionals with expertise in hearing loss. 11 - State/Territory Govs - very broad 45-48 - detailed	6		5	7, 9 (Maternity facilities, not just hospitals, FHI Committee comprising midwives, lactation consultants, obstetricians, paediatricians, consumers)	7	10	4	14 (nurses, not stated in an obvious spot)	7	8	4	Throughout guideline refers to midwives, obstetricians, GPs, physios but not clearly stated at the start.	4	2, 9 (those responsible for newborn assessment - not outright saying peadiatricians. Mentions midwives and GPs throughout document)	4	Not clearly stated anywhere. Pg 2.public and private maternity facilities	7	Scope and purpose section	7	5	7	2	7	2,5	5	1 Clinicians (but no more specific than that)	4	5 (clinicians but no more specific)	5	1 (health practitioners public sector)	5	3 - SA health employees working where EBM is collected, stored, administered	7	2	7	1	7	1	6	9	6	1, 6 (perinatal care provider, medical officer)	5	Clinicians, mentions midwives, GPs and MCHN	7
Domain 3. Rigour of development
7. Systematic methods were used to search for evidence.	2	10 This is an update to a guideline so only the review process was explained. Talks about building on the evidence base established.	2	7,8 Mentions reviews that have been done and that the framework is based on the latest evidence but no further information.	3	52 Lit review and topics of this lit review (no search terms, databases etc.)	3	5 (systematic review of the outcomes of using the 10 steps as well as a global survey, no specific search strategies etc).	3	53 (review of policies, literature but no specifics on searches etc).	4	13 (the NHMRC publication, Child Health Screening and Surveillance: A Critical Review of the Evidence (2002) was used to guide changes to the KAS framework)	7	Lit rev. 1-3	7	S4-S6	6	S7	6	S6	6	S7	6	S5	2	2 (following diagnostic protocols represent information supported by relevant and most recent scientific literature. The broader aim is to establish a gold standard of evidence-based clinical practice in Queensland for paediatric diagnostic audiologists)	4	21	2	1 Also they are endorsing another guideline (COPE) that may describe search better.	2	1 (The guideline is based on a review of published evidence and expert opinion. - no further info)	2	1 (The guideline is based on a review of published evidence and expert opinion. - no further info)	2	3 (upholds the SA Health Strategic Plan 2017 - 2020 themes of Lead, Partner and Deliver through the use of evidence, translating research into practice)	2	5	2	2 (based on a review of published evidence and expert opinion)	2	1 (The guideline is based on a review of published evidence and expert opinion - no further info)	2	1 (The guideline is based on a review of published evidence and expert opinion - no further info)	2	1 (The guideline is based on a review of published evidence and expert opinion - no further info)	2	1 (The guideline is based on a review of published evidence and expert opinion - no further info)	3
8. The criteria for selecting the evidence are clearly described.	2	10 Clinical reference groups selected relevant evidence	1	Not addressed	2	Not addressed	2	Not addressed - although page 5 discusses how certain steps were associated with particularly positive outcomes.	1	Not addressed	1	Not addressed	6	Lit review throughout	4	S5-8	4	S7,9	5	S8	5	S7, S8	4	S5, S6 (consensus for all rather than GRADE)	1	Not addressed	4	21	1	Not addressed	1	Not addressed	1	Not addressed	1	Not addressed	1	Not addressed	1	Not addressed	1	Not addressed	1	Not addressed	1	Not addressed	1	Not addressed	6
9. The strengths and limitations of the body of evidence are clearly described.	1	Not addressed	1	Not addressed	1	Not addressed	4	Not really addressed, occasionally they mention where evidence is lacking. 7 - strengths of BHFI being implemented (evidence after implementation) Limitations not addressed .	1	Not addressed	1	Not addressed	7	104-109, throughout lit rev.	5	S10,S11	1	Not addressed	4	S10 areas requiring further research, S8 use of GRADE	4	Often describes where insufficuient evidence exists, or if low level evidence, list of areas needing future research on page 12	1	Not addressed	1	Not addressed	6	25,26	1	Not addressed	1	Not addressed	1	Not addressed	1	Not addressed	1	Not addressed	3	4 (Addresses uncertainties in the evidence)	3	Limited discussion where evidence is scarce. No real discussion of strength of evidence.	1	Not addressed	4	14 and throughout (areas where no evidence or limited evidence exists are made clear)	1	Not addressed	5
10. The methods for formulating the recommendations are clearly described.	4	10-11 Update changes are well described but no mention of original recommendations.	2	7 - very general overview of how framework was produced.	3	52-53	4	Recommendations are from the WHO/UNICEF BFHI. Explains the revisions made in this edition but not how decisions on these revisions were made.	2	53 (very little, activities undertaken to review and contemporise standards included…)	3	14 (...This is the approach used in the recommended standard text, Engel J (2006) Pocket Guide to Pediatric Assessment) 5 (evaluation of the new KAS framework occurred in a subset of Victoria before being rolled out everywhere)	5	Appendix A	5	S7, S8	5	S9, 13 (consensus, consumer consultation)	5	S8 (levels of evidence GRADE or consensus)	5	S8	5	S5-6	3	The United Kingdom’s NHSP’s Neonatal Hearing Assessment Protocols were used, with permission, as the basis for sections of this protocol document, with amendment for local practices.	3	21,25	1		1	Not addressed	1	Not addressed	1	Not addressed	1	Not addressed	1	Not addressed	1	Not addressed	1	Not addressed	1	Not addressed	1	Not addressed	4
11. The health benefits, side effects, and risks have been considered in formulating the recommendations.	4	53 and throughout - would not expect this guideline to go into risk benefits for every referral decision but overall principles of working within scope of care / safety of referring outside scope of care is discussed.	7	6 (benefits of early diagnosis/treatment for hearing loss on speech etc.) 8 - listed as an aim 14 37 - potential harms discussed	4	Throughout - benefits discussed more so than risks.	3	4,5 (benefits), mentions risks of not doing various recommendations but not what these risks actually are.	4	Rationalle section for each standard - benefits always discussed and occasional risks.	5	13	7	Throughout guideine and lit review	6	Risks of perineal injury, OASIS, benefits/risks of episiotomy considered.	4	Throughout document. Feels like risks/benefits considered in formulating recommendations but not reported on greatly.	5	31 (benefits, 1 risk), risks of formula feeding well articulated, contraindications for breastfeeding risks etc.	6	Risks of continued high bilirubin levels (different disease outcomes), risks and benefits of different investigations and treatments.	3	Benefits of shared care, continuity of care etc. throughtout, risks not discussed.	6	65 (risks of sedation), also risk of reduced literacy in clildren with delayed diagnosis, part C general precautions and considerations	5	6-10 (benefits/harms of screening vs case finding)	2	4 - benefits very briefly discussed	3	6 (risks but not benefits)	5	6 (overall benefits of breastfeeding, risks vs benefits of formula vs breastfeeding throughout)	5	Risks of infection control, wrong administration etc. covered. Benefits of using breastmilk to feed child briefly touched on.	3	Lists what risk factors contraindicate a shared care arrangement. Risks mentioned for antenatal care testing but not for postnatal.	4	Risks of false positives with ultrasound, unnecessary treatment), benefits of obtaining treatment when needed.	4	Risks of delaying treatment discussed, risks of direct sunlight. Benefits of different measement options (TcB vs plasma)	5	Lit review - benefits Risks of missing hearing tests, risks for babies where testing is contraindicated	5	Considered throughout recommendations.	4	Risk assessments but not explained thoroughly. 11 - risks to home visits	4
12. There is an explicit link between the recommendations and the supporting evidence.	3	9 An RCT evaluation of earlier edition of guidelines was conducted. But no links to references for individual recommendations.	6	Throughout, Appendix C especially.	3	Throughout - recommendations have been referenced but not clear how guideline dev group used evidence to formualte recommendations. Also not presented very clearly.	5	Well referenced throughout but does not describe how the guideline development group linked and used the evidence to inform recommendations	3	References only occasionally linked to individual recommendations.	3	References linked to some but not all recommendations throughout.	7	Lit review and throughout guideline	5	S9 and well referenced throughout guideline	5	S9, throughout guideline recommendations - some sections referenced than others	5	S8 and throughout guideline referenced well.	5	Well referenced throughout but summary recommendations are all consensus (not GRADE).	4	Limited use of references throughout guideline, main recommendations were consensus based.	5	Well referenced throughout	6	Well referenced throughout with grades of evidence.	2	Not really addressed, many of the recommendations come from the COPE guideline (which is very evidence based)	1	Not addressed (but does have references)	5	Well referenced throughout.	3	Infrequent use of references, links to additional resources.	2	Limited use of references throughout guideline.	4	Moderately well referenced throughout	3	Limited references linked throughout guideline.	3	Limited use of references throughout guideline	5	Well referenced throughout	2	Limited use of references throughout	6
13. The guideline has been externally reviewed by experts prior to its publication.	2	11 Public consultation, legal review - not 100% sure this is an external review? Even if it was minimal information of who did the review and how results influenced the final guideline.	1	Not addressed	3	Not addressed (consumer consulation)	1	Not addressed	1	Not addressed	1	Not addressed	7	102	5	S6 (statewide consultation, feedback fed back to clinical lead and working party for consideration)	1	Not addressed	6	S7 endorsed and peer review process	6	S8 (statewide consultation with clinicians and stakeholders)	6	S6 (statewide consultations with clinicians and stakeholders)	1	Not addressed (endorsed by Tania Hobson, Executive Director of Allied Health, Children’s Health Queensland)	7	356-360	1	Not sure if: Endorsed by: SA Health Safety and Quality Strategic Governance Committee means it was externally reviewed by them?	1	12 (not addressed but approved by SA Health Safety & Quality Strategic Governance Committee)	1	Not addressed (but approved by SA Health Safety… pg 26)	1	Not addressed	1	Not addressed (approved by Chair, SA Maternal, Neonatal and Gynaecology Community of Practice)	1	Not addressed	1	Not addressed (approved by Clinical Governance, Safety & quality policy domain custodian)	1	Not addressed	1	Not addressed (but approved by Clinical Governance Safety and Quality Domain Custodian pg 20)	1	Not addressed (approved by Clinical Governance, Safety & Quality Policy Domain Custodian)	1
14. A procedure for updating the guideline is provided.	2	Not addressed (although they talk about the importance of the various editions and keeping up with evidence so assume it will continue to be updated)	1	Not addressed	1	Not addressed	1	Not addressed	1	Not addressed	1	Not addressed	4	103 (recommend if update needed after 5 years - no firm procedures)	4	2, S4 (every 5 years or earlier with if new information - no further information)	5	2, S4 No clear methods for updating (peer review for most recent)	4	S4 (every 5 years or earlier with sif new information - no further information)	4	2, S5 (every 5 years or earlier with sif new information - no further information)	4	2, S3 (date or earlier if new information)	3	1, 2 (2021, reviewed in its entirety on a five-yearly basis by the Audiology Working Group)	1	Not addressed	3	11	3	12 (Date of next review but no information of how this will be done)	3	26 - Date of next review but no information of how this will be done	3	14 - Date of next review but no information of how this will be done	4	5 (date and minimal details, links to SA guidelines/protocols)	3	1 (date but no procedures)	3	18 (date but no procedures)	2	25 (Usually 5 years)	3	20 (date of next review but no procedures)	3	16 (date of next review but no procedures)	3
Domain 4. Clarity of presentation
15. The recommendations are specific and unambiguous.	6		6	43 and throughout guideline	4	Throughout - recommendations are not clearly worded as recommendations.	7	Throughout.	5	Criteria elements and performance criteria are specific and clear, although some are relevant to nurses and some to management and this is not always clearly presented.	7	Throughout.	7	Throughout.	7	Throughout guideline.	6		7	Throughout guideline	6	Throughout guideline.	5	Throughout	7	Throughout	5	Clear but often need further information, links to implement them.	5	2,4, 7-9 Intent/purpose of recommendations not clearly presented.	7	Throughout	7		7	Throughout	6	Throughout	6	Throughout	6	Throughout	7	Throughout	6	Throughout	6	Throughout	6
16. The different options for management of the condition or health issue are clearly presented.	7		6	4 (for less severe hearing loss) 43 pathway for +ve and -ve screening results 13 - equity considerations 17-18 higher risk	4	28-29, appendix 4	7	7 (informed choice to not breastfeed, helping those not yet fully breastfed, or are unable to breastfeed yet)	4	Options for managing vulnerable families and Aboriginal and Torres Strait Islanders discussed.	5	Different options usually involves referring on to other health professionals or support groups. Certain information and pamphlets are specific to certain groups (smoking, vulnerable families, signs of poor mental health etc).	7	Preterm/NICU infants considered, Aboriginal abd Torres Strait Islanders, working mothers, smokers etc. considered. Also importantly includes recommendations for those choosing formula.	6	Considers FGM, primi vs multiparous, birthing history (see flowchart) and the various options for proceeding (especially for intrapartum care)	6	Referal - urgent and non urgent referral. Also early discharge vs not.	6	Flowchart, also direct breastfeeding vs expressing vs formula discussed	6	Throughout guideline, different ages, risk factors, methods of investigating bilirubin, management options.	5	Options for shared care and those with a private primary medical provider. Some consideration of Aboriginal population. Could talk more about other groups that would benefit from shared care.	7	Very thorough pathways for different results, conditions (see flowcharts)	5	Provides normal and high risk groups for each "condition" and how to approach. Talks about certain population groups that may need extra support.	6	7-9, 4	6	Flowchart with different pathways, link to 3rd/4th degree tears guideline)	4	Expressing is included but very little for formula feeding. Also little consideration of certain population groups and their potentially different needs.	5	4,5 (but could also consider other use cases alcohol consumption, maternal medications)	4	25-33 (information on services that cater for specific needs)	5	Flowchart for various assessment pathways, addresses why universal and targeted US not recommended. Addresses risk factors of DDH.	7	2, 5-8	6	2 (flowchart, those who cannot be screened initially, Aboriginal and CALD considered)	5	Different follow up pathways for different symptoms. Link to 3rd and 4th degree tear management guideline. Prefer more on postnatal FGM follow up.	5	Options for homebirth, caesarian and vaginal, Aboriginal considerations, formula and breastfeeding	5
17. Key recommendations are easily identifiable.	7		5	9,16, 43 - key recommendations More details on recommendations are harder to find throughout document.	3		6	Throughout - and summarised page 8	5	Throughout, summarised page 12	6	6-7 summary, then more detail for each KAS visit in table format - very clear.	7	3-6, 9 and throughout	7	3,4 Flowcharts, S9 summary, clear tables throughout	6	Flow charts, summary recommentations in supplement (would prefer in actual guideline)	6	Flow chart, summary recommendations, in supplement, tables	5	3 (flowchart), S10 (very limited summary of recommendations), tables throughout guideline	4	S7 (summary), use of tables throughout. Would prefer summary recs to be in actual guideline.	4	Flowcharts are very helpful but not in obvious spots in the guideline. Have to search for main recommendations.	4	Not easy to find.	6	2, 7-9	5	Flow charts and summary recommendations.	6	2,3,5 Flow charts and summary	4	No summary of recommendations. Good use of tables where appropriate.	4	Could be more clearly identifiable.	6	2 (flowchart), 3 (summary recs)	6	2, 4 (summary recs), 5-8 with bold	6	2 (flowchart), 4 (summary recs)	5	Flowcharts do not include postpartum recommendations.	5	3 - Summary recommendations	7
Domain 5. Applicability
18. The guideline describes facilitators and barriers to its application.	4	14-23 (scattered throughout) Have to really search for it but talks about the need for good communication between providers. Also barrier of women not accepting consultation or referral as recommended.	3	11-12 (Governance - working with state/territory govs for cohesive implementation)	6	39-40	3	5 (facilitator - strong national leadership), 72 (facilitators) Barriers not addressed	3	Not addressed in great depth. Working with relevant government bodies and community groups (facilitators), identifying barriers of vulnerable groups accessing service.	1	Not addressed	1	Not addressed	3	S10 facilitators	4	S10, S12	4	S9 facilitators but not barriers discussed	4	S11 (facilitators but not barriers)	5	S8 and throughout guideline (need for good communication between health rofessionals), limited talk of barriers)	1	Not addressed	6	14-17	1	Not addressed	1	Not addressed	1	Not addressed	1	Not addressed	1	Not addressed	3	5 (education of clinicians as a facilitator, rural centres barrier)	2	Barriers of rural centres applying recommendations	4	Facilitators to performing the test (quiet room, fed baby etc), technology advancements	1	Not addressed	1	Not addressed	4
19. The guideline provides advice and/or tools on how the recommendations can be put into practice.	5	15-17 and appendices Provides some general advice on how to use the guidelines and appendices have tools to use in implmentation.	4	10 - lists potential tools but these have not been developed yet.	4	40	7	Appendices and links to external documents	4	Appendix 2. - covers the management side of things more than clinical tools/advice.	6	77-84	6	Appendix G (118-119), Appendix I (121), Appendices J,K (122-124	6	S10	6	S10	6	S9	6	S11	6	12	6	Throughout provides practical advice, part D resources	5	14-17, Appendices, links throughout	5	4,5 Resources, links to assessment tools	4	11 (Example assessment record, flowcharts for management)	7	17 and Appendices and links throughout	5	13 - Additional resources	5	Extensive list of various services that GPs may refer to/work with.	3	2 (Flowchart for testing)	4	5-10 (Hourly bilirubin charts to determine treatment cutoffs)	6	eLearning tool linked, referral form, pictorial guide	3	15 (resources for women but not clinicians)	5	Links to online resources, assessment forms, and to other more detailed guidelines,	6
20. The potential resource implications of applying the recommendations have been considered.	1	Not addressed	6	7,8,40,41 11 - address infrastructure issues, such as workforce, training, service capacity and clinical quality.	3	7	2	4 (aids recruitment and staff retention)	3	Workforce requirements discussed extensively in the later standards. Otherwise occasional mention of working within the available resources to meet standards.	1	Not addressed	6	17, 68, lit review includes cost-effectiveness data	2	S10 - support education and training opportunities	3	S10 Very limited - list of resources for individual hospitals to consider	4	S9 limited list of costs	1	Not addressed	5	S8	1	Not addressed	3	Benefits of reducing burden of disease through preventive measures. Not overusing screening measures.	1	Not addressed	1	Not addressed	1	Not addressed	1	Not addressed	2	Transport for women living rurally discussed (cost)	4	4 (cost effectiveness of ultrasound for universal vs targeted vs required for uncertain clinical findings)	3	Need for specialist services, level5/6 hospitals.	5	21 - resources and consumables	1	Not addressed	1	Not addressed	3
21. The guideline presents monitoring and/or auditing criteria.	1	Not addressed	6	12 and Appendix A - (links to full AIHW paper on data collection) 50-61 (Appendix H) - lots of ideas of what to measure but they say this needs to be refined still.	6	34-38	7	9-12, 70-77 Appendix 6	7	60-61, throughout tables "examples of evidence" column	5	8-9 (child outcomes indicators - no info about how/when to collect these) Each KAS visit has its own data collection table. No info on how this data will be analysed together (just individual medical records).	1	Not addressed	5	S11 (only a couple for postnatal period)	5	S11 Frequency of reporting measures, also all process measurements not final health outcomes.	6	S10	5	S12 (only three measures, one slightly unclear)	4	S9 (three measures, one specific to posntaal)	7	9,10, 12, 30	1	Not addressed	1	Not addressed	1	Not addressed	1	Not addressed	5	11 - SA Health employee should document the management of the EBM in the infant’s Medical Record. Any ‘incident notification’, should be documented as per local health unit risk management protocol.	1	Not addressed	1	Not addressed	1	Not addressed	6	6	1	Not addressed	1	Not addressed	1
Domain 6. Editorial independence
22. The views of the funding body have not influenced the content of the guideline.	1	Not addressed	1	Not addressed	1	Not addressed	1	Not addressed	1	Not addressed	1	Not addressed	5	101 (DoHA provided significant funding and participated as observers.	3	S3 Names funding body but no statement about not influening content of guidelines.	3	S3 Names funding body but no statement about not influening content of guidelines.	3	S3 Names funding body but no statement about not influening content of guidelines.	3	S3 Names funding body but no statement about not influencing content of guidelines.	3	S3 (Names funding body but no statement about not influencing content of guidelines)	1	Not addressed	1	Not addressed	1	Not addressed	1	Not addressed	1	Not addressed	1	Not addressed	1	Not addressed	1	Not addressed	1	Not addressed	1	Not addressed	1	Not addressed	1	Not addressed	3
23. Competing interests of guideline development group members have been recorded and addressed.	1	Not addressed	1	Not addressed	1	Not addressed	1	Not addressed	1	Not addressed	1	Not addressed	3	102 (only checking of external reviewers COI mentioned)	5	S3 (Two competing interests were managed in line with statement but no information about the type of competing interest and what method from statement used to manage)	7	S3 and COI statement	7	S3 and COI statement	4	S3 (One competing interest was managed in line with statement but no information about the type of competing interest and what method from statement used to manage)	7	S3	1	Not addressed	6	356 (link to COI web page doesn't work)	1	Not addressed	1	Not addressed	1	Not addressed	1	Not addressed	1	Not addressed	1	Not addressed	1	Not addressed	1	Not addressed	1	Not addressed	1	Not addressed	6
Overall guideline assessment
1. Rate the overall quality of this guideline (1 = lowest possible quality, 7 = highest possible quality)	4		5		4		5		4		4		6		6		6		6		5		5		4		5		3		3		4		4		4		4		4		4		4		4		5
2. I would recommend this guideline for use	Yes, with modifications (specify)	The content of the recommendations appears sound and are not something covered in other guidelines I've seen. Unfortunately, there is no explicit link to the evidence/how original recommendations were formed. An increased reporting of guideline production methods would greatly increase the overall score given here.	Yes, with modifications (specify)	Sections require updating (tools for implementation on pg 10, Draft Standards Framework), almost ten years since publication of framework so would hope these have been done by now. Methods fo producing the actual recommendations requires more detail.	Yes, with modifications (specify)	The framework fits the purpose intended to guide national practices but perhaps is not clearly presenting care recommendations. The methodology for producing recommendations needs further articulation. Implementation and evaluation methods are strengths of the framework.	Yes	The BFHI handbook is thorough and clearly presents and explains the 10 steps required for accreditation. The information lacking on how recommendations were originally formed, strengths and limitations of the evidence might be expected given that the handbook is adapted from the WHO/UNICEF standards.	Yes, with modifications (specify)	The breakdown of the standards are thorough, however I would like to see a greater link to the evidence that informed their creation. A more explicit discussion of the facilitators and barriers is also warranted for such a document.	Yes, with modifications (specify)	The actual recommendations are clearly presented and are based on an NHMRC document which systematically reviewed the evidence. While it makes sense to not redo sound evidence synthesis, more information is required about how the evidence from the NHMRC document was used to formulate recommendations in this guideline. Would also benefit from a discussion of facilitators and barriers to implementa…	Yes, with modifications (specify)	A very thorough guideline for health professionals and parents. Would benefit from additional information about how to monitor/evaluate implmentation of the recommendations, and the barriers and facilitators for implementation.	Yes		Yes		Yes		Yes		Yes		Yes, with modifications (specify)	Recommendations are very thorough however are hard to find throughout document. Would benefit from a summary of key recommendations. Lacking a description of the methods used to formulate recommendations.	Yes		Yes, with modifications (specify)	This guideline needs to be used in conjunction with the COPE guideline rather than as a stand alone guideline. More information about research methods required (or simply use of COPE's recommendations explained).	Yes, with modifications (specify)	Clear assessment pathway recommendations. Guideline production methodology, implementation considerations, and monitoring ideas missing. Links between recommendations and evidence could be presented more clearly.	Yes, with modifications (specify)	The recommendations are clear and unambiguous. More information about how the recommendations were formulated (including the clinical questions asked, search strategy etc.). Criteria for monitoring implementation would be a beneficial addition.	Yes, with modifications (specify)	This guideline is perhaps better seen as a supplement to SA's breastfeeding guideline. More methodological information about how recommendations were formulated would strengthen the guideline. Discussion of the use of EBM in other use cases (alcohol and medication use) would be beneficial.	Yes, with modifications (specify)	Recommendations are not easily identifiable or summarised. More information about how the recommendations were formulated/what evidence is required. Tools other than services for GPs to be aware of in implementing shared care would be beneficial as well as monitoring/evaluation criteria.	Yes, with modifications (specify)	Very clear recommendations. More detail about the formulation of recommendations, inclusion of implmentation tools and evaluation criteria would be beneficial.	Yes, with modifications (specify)	Detailed guidelineespecially in relation to the assessment criteria for newborns of different ages with different symptoms. Would benefit from further details on the search strategy for evidence and formulation of recommendations, as well as monitoring criteria.	Yes, with modifications (specify)	Clear recommendations and assessment pathways. Very "user" friendly for clinician with a step by step guide for conducting hearing assessment. Methods for recommendation formulation are lacking with limited use of references throughout guideline.	Yes, with modifications (specify)	Postnatal recommendations have unfortunately been omitted from summary flowcharts. Reporting on the methodology of guideline production (search strategy, how recommendations are formulated) is lacking. Would also benefit from more information about implementation factors and evaluation/monitoring methods.	Yes, with modifications (specify)	A broad yet clear guideline covering many aspects of postnatal care. More information regarding the evidence used to formulate recommendations would be beneficial as would further implemenation information (facilitators/barriers) and monitoring criteria.	Yes, with modifications (specify)
[truncated: 13 more columns]

## Sheet: AGREE II AT
Author AT's AGREE II domain item scores Legend: Each item scored on a scale of 1 (guideline does not contain the relevant information) to 7 (guideline contains all components of the relevant information). The second column for each guideline includes additional comments from the author pertaining to the scoring of the item. Refer to the December 2017 AGREE II user manual for detailed scoring meth…
Guideline Name	National midwifery guidelines for consultation and referral	Leave blank	National Framework for Neonatal Hearing Screening	Leave blank	National Framework for Universal Child and Family Health Services	Leave blank	BFHI Australia: Maternity Facility Handbook (revised 2021)	Leave blank	Maternal and child health program standards	Leave blank	Maternal and child health service practice guidelines 2009	Leave blank	Infant Feeding Guidelines Information for Health Workers	Leave blank	Perineal care	Leave blank	Newborn baby assessment (routine)	Leave blank	Establishing breastfeeding	Leave blank	Neonatal jaundice	Leave blank	Maternity Shared Care Operational Framework	Leave blank	Audiology Diagnostic Assessment Protocol	Leave blank	Guidelines for preventive activities in general practice	Leave blank	South Australian Perinatal Practice Guidelines – Anxiety and Depression in the Perinatal Period	Leave blank	South Australian Perinatal Practice Guidelines – Bladder management for intrapartum and postnatal women	Leave blank	South Australian Perinatal Practice Guidelines – Breastfeeding	Leave blank	Expressed breast milk safe management and administration in SA 2018	Leave blank	South Australian GP Obstetric Shared Care Protocols - Clinical Directive	Leave blank	South Australian Perinatal Practice Guidelines – Neonatal Hip Screening and Management of Developmental Dysplasia of the Hip	Leave blank	South Australian Perinatal Practice Guidelines – Neonatal Jaundice	Leave blank	South Australian Perinatal Practice Guidelines – Newborn Hearing Screening	Leave blank	South Australian Perinatal Practice Guidelines – Perineal Care and Repair	Leave blank	SA Postnatal Care: Routine care of the well woman and neonate	Leave blank	Best Practice Statement: Mental Health Care in the Perinatal Period
Publication year	2021		2013		2011		2021		2019		2019		2012		2020		2021		2021		2019		2021		2018		2021		2019		2018		2019		2018		2020		2017		2021		2022		2021		2021		2021
Domain 1. Scope and purpose
1. The overall objective(s) of the guideline is (are) specifically described.	7		7		7		7		7		7		7		7		6		7		7		7		7		7		7		7		7	1	4	Vague, not clearly stated	7		7		7		7		7		7		7
2. The health question(s) covered by the guideline is (are) specifically described.	6		7		4		7		7		3		7		7		7		7		7		7		7		7		5		6		3		5		6		6		5		6		6		5		7
3. The population (patients, public, etc.) to whom the guideline is meant to apply is specifically described.	7		7		5		7	Used for accreditation, includes policies and practices but unclear who for, health service, management or clinicians, midwives and nurses	7		4		7		7		4	References clinical guidelines but not who	7		7		7		7		7		7		7		5	states clinicians pg 1 health practitioners pg 5	7		7		7		7		7		7		7		7
Domain 2. Stakeholder involvement
4. The guideline development group includes individuals from all relevant professional groups.	7		7		7		1	Not disclosed	7		1	Does not say	7		7		7		7		7		7		7		7		3	States a list of working group/review members bu not their professional position	3	States a list of working group/review members bu not their professional position	2	Cannot tell their position - acknowledgements	7		7		2	Cannot tell their professional position - acknowledgements	2	Cannot tell their professional position - acknowledgements	2	Cannot tell their professional position - acknowledgements	3		2	Cannot tell their professional position - acknowledgements	2
5. The views and preferences of the target population (patients, public, etc.) have been sought.	3	N/A evidence-based framework	1	pg 35 indicates members of the working group, no mention of including patients/public	4	stakeholders included mostly HCPs	1	Not disclosed	5		1	Does not say	7	Available from supplementary docs	5		1	Could possibly be in the steering committee but individuals not stated	2	No consumer preferences on consultations but does not state who	7		7		1	N/A	1		1		1		1	CT	1		1		1		1		1		1	Not described	1		1
6. The target users of the guideline are clearly defined.	7		6		6		6	As above	7		3	Does not specifically say although mentions maternal and child health service on pg 8	7		5		6	Clearly stated in supplementary file pg 6	7		7		7		5	No clear statement of who is to use this guideline although presumably audiologists	7		7		7		5	Says health practitioners	7		7		7		7		7		7	Clinicians	7		7
Domain 3. Rigour of development
7. Systematic methods were used to search for evidence.	2	10 - steering group was voluntary and selected chairs lead the clinical reference groups	1	CT	4		1	References made to systematic review.evidence but none described for purpose of this document	1	References to evidence based research however methods not described	2	only references made to evidence base research but methods not available	7	Literature, targeted and expert review in appendix A pg101	7		7	Clearly defined in the supplementary file pg 7	7		7		7		2	States information supported by relevant and most recent scientific literature but no protocol for this	2	States Red Book developed to support evidence-based practice, but no protocol stated	2	States "the guidelines is based on a review of published evidence and expert opinion" no reference to methodology	2	States "the guidelines is based on a review of published evidence and expert opinion" no reference to methodology	2	States "the guidelines is based on a review of published evidence and expert opinion" no reference to methodology	1	Not stated	2	Sates protocol developed in accordance with SA perinatal practice guidelines, which provide evidence-based stnadards supporting clinical practice	2	States that the guideline is based on a review of published evidence and expert opinion	2	States that the guideline is based on a review of published evidence and expert opinion	2	States that the guideline is based on a review of published evidence and expert opinion	2	States on pg 1 that the guideline is based on a review of published evidence and expert opinion	2	States that the guideline is based on a review of published evidence and expert opinion	5
8. The criteria for selecting the evidence are clearly described.	1	Not described - states developed following rigorous review and extensive consultative process	1	Not present	2	Two-stage methodology described in Appendix 2	3	Footnote references	2	References to key Victorian guidelines to develop this	1		7		5		7		7		7		5		1	N/A	3		1		1		1		1		1		1		1		2	Not clear but a literature review is demonstrated, no methdology though	1	Not described	1		5
9. The strengths and limitations of the body of evidence are clearly described.	1	Not stated	3		1		5	pg 6	1		1		7	Not stated	4		1	N/A	3	NA	3	N/A	1	N/A	1	N/A	6		1		1		1		1		1		1		1		1		3		1		4
10. The methods for formulating the recommendations are clearly described.	6		1		4		6	References in footnotes	2		1		5		7		7		7		7		7		1	N/A	1		2		1	Minimal evidence referenced	2	References, links to supporting materials for recommendations, although no clear methodology	2	Not a lot of references made in text, or to additional resources	1	Resources referenced throughout recommendations	2	Minimal resources referenced	2	Minimal resources referenced	3	References made but nto clearly described	2	States on pg 1 that the guideline is based on a review of published evidence and expert opinion	1	Many references to other PPG	4
11. The health benefits, side effects, and risks have been considered in formulating the recommendations.	5	Assumed as they used previous COAG data	7		5		1	Not sure this has been disclosed	5		3		5		7		5	Risks of bias	7		7		3		1	N/A	6		4		5		5	1 - acknowledges indigenous health inequalities 5 - summary of practice recommendations indicates benefits	4	Yes, but for HCPs only?	4		6	Incidence and risk factor summary on pg 5	6		7		7		7		4
12. There is an explicit link between the recommendations and the supporting evidence.	3	Does not state supporting evidence for guidelines - however they have reviewed steering groups to collect the data	5		3		7		3		1		7		7		6		7		7		5		6	References made to other resourcse	7	Clinical evidence criteria and references after each section	4		1		7		2		2		7		3		4		5	Good references amongst recommendations	7		7
13. The guideline has been externally reviewed by experts prior to its publication.	2	2022-11-10	1	CT	3	Consumer groups post framework development	1		2	I'm asssuming this is the project reference group	1		7		7		1		7		7		7		1	N/A	7	pg 359	2	states expert opinion sought - that is all	2	states expert opinion sought - that is all	2	states expert opinion sought - that is all	2	Acknowledges members that developed the document	2		2	Acknowledges members that developed the document	2	Acknowledges members that developed the document	2	Acknowledges members that developed the document	3	States on pg 1 that the guideline is based on a review of published evidence and expert opinion	2	Acknowledges members that developed the document	3
14. A procedure for updating the guideline is provided.	3	States that the guideline has been updated since 2019 but no mention of the next one	1	CT	1		1	Monitoring and quality improvement (appendix 6) is relevant to the accrediation and BFHI strategy, but nto really for the actual document, so can be a 1 as well	2	Evaluations for individual services but not for the actual guideline	1		2	None declared	5		3	No procedure outlined, but a date is set	3	Review date available, procedure is nto	3	Review date available, procedure is nto	3	Review date available, procedure is nto	3	Time frame (5-yaerly basis) described for review, no other procedures	2	States that any updates will be made via RACGP website pg 24	2	next review date provided	2	next review date provided	2	next review date provided	2	next review date provided	2	next review date provided	2	next review date provided	2	next review date provided	1	No review date specified	5	No procedure outlined, but a date is set	2	next review date provided	1
Domain 4. Clarity of presentation
15. The recommendations are specific and unambiguous.	6		7	ref to screening guidance on pg 10	3		7	Rating based on Appendix 3	5	Not actually sure about this whole section bvecause no where in the document does it reference "recommendations or guidelines"	6		7		7		7		7		7		3	Hard to tell which are recommendations/guidelines and advice	7	Although more relevant for clinical audiologists and not midwives/maternity health care providers	7		7		7		7		6		6		4	Not an extensive guideline document	7		5	Not super clear what the recommendations are, more like protocol for screening	7		7		7
16. The different options for management of the condition or health issue are clearly presented.	6		7		2		7		6	Assuming these criteria is the "performance criteria"	6		7		7		4		7		7		7		7		7		7		7		6	Not all formula feeding implications have been discussed	6		4		4		7		6		7		6		4
17. Key recommendations are easily identifiable.	7		7		2		7		5		5		7		6		7		7		7		3	As above	4		3		7		7		7		5		5		7		7		5		7		6		7
Domain 5. Applicability
18. The guideline describes facilitators and barriers to its application.	5		1		6		4		4		1		1	None declared	4		3		4	Referal to specialised nurses and LCs	5	Referrals to specialist services recommended	7		1	N/A	5		2	References to other services available	4	referrals mentioned	1		1		1		1		1		6		1	Care should be sought by obstetricians, etc if required	1	Referrals in place	5
19. The guideline provides advice and/or tools on how the recommendations can be put into practice.	7		6		5		7		3		5		7		7		6	Appendix	7		7		7		7		7	what can GPs do?	7	Resources pg 5	5		6	just states the recommendations	7	Safe handling and storage	7	lots of references to different resources	5	Education pg 6	7	flowcharts	7		5	Some references to other care guidelines	7	Minimal recommendations, lots of resources available though	7
20. The potential resource implications of applying the recommendations have been considered.	1	N/A this is a midwifery guideline for practices already in place, no need for additional resources	7		1		4		1		1		7	None declared	7		3	10	3	Guideline and suggested resources, no staffing resoures, pg 9	3	Guideline and suggested resources, no staffing resoures, pg 9	7	pg 8	3		5	Referernces to other resources	1		1		1		1		1		5	Referral to specialist care (flowchart)	4	references to the need for level5/6 hospitals and specialist referrals	7	References to birth hospital supplying resources	2		1		5
21. The guideline presents monitoring and/or auditing criteria.	1	Does not state this	6	Evaluation strsategy pg 13	7		7		7		4		3	Recommendations for feeding durations	7		4	10 - QCG measures	7		7		5		7		1		7		7		4		7		3		7		7	N/A	7		6	Directions for medication, cold therapy, routine review	6		5
Domain 6. Editorial independence
22. The views of the funding body have not influenced the content of the guideline.	1	Does not state this	1	N/A	1		1	Not disclosed	1	Not disclosed	1		5	Review panel and contributors clearly stated	4		3	Not specific, only states who this was funded by	3		3		3		1	None declared, acknolwedgements to working group only pg 6	1	None declared	1	Not stated	1	Not stated	1		1		1		1		1		1		1	Not described	1		3
23. Competing interests of guideline development group members have been recorded and addressed.	1	Recorded but not addressed	1	N/A	1		1	Not disclosed	1	Reference group titles/roles described	1		4		7	States two conflicts of interests	7	supplementary file - pg 3, no conflict of interests	7	No conflict of interest	5	One conflict of interest stated	7	No conflicts of interest	1		7		1	No statement available	1	No statement available	1	No statement of information provided	1	No statement of information provided	1	No statement of information provided	1	No statement of information provided	1	No statement of information provided	1	No statement of information provided	2	Group members recorded, competing interests not	1	No statement of information provided	7
Overall guideline assessment
1. Rate the overall quality of this guideline (1 = lowest possible quality, 7 = highest possible quality)	5		4		4		5		5		2	Not really a very good document, lacks clarity whether or not this is a guideline and where the recommendations are	7		7		7		7		7		7		5		4		5		5		5		4		5		4		5		4		4		6		5
2. I would recommend this guideline for use	Yes	Useful for use after midwifery assessment to determine whether or not to discuss, consult or refer postpartum women depending on the situation	Yes, with modifications (specify)	Very relevant to hearing screening programs, development and use. However, not so much impact on inclusion in a postnatal care guideline	Yes	Although very generic and lacks specifics for maternal and child health care, e.g. no clinical recommendations	Yes, with modifications (specify)	This document referenced policy quite a bit, and not so much recommendations. Step 4 onwards were more relevant as with Appendix 3/4 were referencing guidelines	Yes	Relevant to all things maternal and child health	Yes	I don’t think these are actual recommendations, rather they are maternal child health service requirements, key ages and stage consultation overviews but nonetheless, very useful for health service operations	Yes	Very informative and clear document	Yes, with modifications (specify)	Only using postpartum care guidelines	Yes		Yes		Yes		Yes, with modifications (specify)	Limited information/clear guidelines on what is required. High relevance to postnatal shared care, may need more information about discharge planning on the ward with women	Yes, with modifications (specify)	Only obtaining evidence for screening at the newborn stage in hospital and referrals up to one month old. Guidance more relevant for clinical audiologists and not midwives/maternity health care providers	Yes, with modifications (specify)	Not a lot of postnatal care guidance, will need more of that to support PNC	Yes	Very relevant for mental health management	Yes	Very relevant for bladder management in postpartum period	Yes	Missing information about maternal support and breastfeeding	Yes, with modifications (specify)	Seems more relevant for HCPs that need to work with EBM and how to safely handle it rather than postnatal care	Yes	perimental mental health and postnatal care sections relevant to PNC	Yes, with modifications (specify)	Not an extensive document, may need a bigger body of evidence to support findings	Yes		Yes	Guideline is specific to hearing screens, relevant but not a huge impact on PNC guidelines	Yes		Yes		Yes
[truncated: 13 more columns]
